# Supplementary material for: Dysregulated Alanine as a Potential Predictive Marker of Glioma—An Insight from Untargeted HRMAS-NMR and Machine Learning Data
Source: Metabolites. 2021 Aug 1;11(8):507. doi: 10.3390/metabo11080507 (PMC8402070; doi:10.3390/metabo11080507)
Supplement: Supplementary file 1 [file metabolites-11-00507-s001.zip]

Archive with 1 entries (1 files):
- metabolites-1260040-SI.pdf
